# Supplementary material for: Influence of Incorporation of Different dn-Electron Metal Cations into Biologically Active System on Its Biological and Physicochemical Properties
Source: Int J Mol Sci. 2021 Nov 29;22(23):12909. doi: 10.3390/ijms222312909 (PMC8657940; doi:10.3390/ijms222312909)
Supplement: Supplementary file 1 [file ijms-22-12909-s001.zip › Supplementary Material/Table S1.xlsx]

## Sheet: Sheet1
		Table 2. Hydrogen-bond geometry (Å, º) for [HL]2+[CuCl4]2- compound.
		D—H···A	D—H	H···A	D···A	D—H···A
		N1—H1···Cl1	0.77 (3)	2.37 (3)	3.1178 (16)	164 (3)
		N21—H1D···Cl4	0.88 (3)	2.27 (3)	3.1324 (18)	166 (3)
