# Supplementary material for: Influence of Incorporation of Different dn-Electron Metal Cations into Biologically Active System on Its Biological and Physicochemical Properties
Source: Int J Mol Sci. 2021 Nov 29;22(23):12909. doi: 10.3390/ijms222312909 (PMC8657940; doi:10.3390/ijms222312909)
Supplement: Supplementary file 1 [file ijms-22-12909-s001.zip › Supplementary Material/Table S2.xlsx]

## Sheet: Sheet1
		Table 3. Hydrogen-bond geometry (Å, º) for [HL]2+[ZnCl4]2- compound.
		D—H···A	D—H	H···A	D···A	D—H···A
		N1—H1···Cl2	0.88 (3)	2.21 (3)	3.088 (5)	172 (2)
		N21—H1D···Cl3	0.85 (3)	2.35 (3)	3.168 (8)	162 (2)
